# Supplementary material for: UV-LED Combined with Small Bioreactor Platform (SBP) for Degradation of 17α-Ethynylestradiol (EE2) at Very Short Hydraulic Retention Time
Source: Materials (Basel). 2021 Oct 11;14(20):5960. doi: 10.3390/ma14205960 (PMC8538786; doi:10.3390/ma14205960)
Supplement: Supplementary file 1 [file materials-14-05960-s001.zip]

Archive with 1 entries (1 files):
- materials-1345014-supplementary.pdf
